# Supplementary material for: Revisiting the Landscape Mosaic model
Source: PLoS One. 2024 May 29;19(5):e0304215. doi: 10.1371/journal.pone.0304215 (PMC11135788; doi:10.1371/journal.pone.0304215)
Supplement: S1 File — (XLSX) [file pone.0304215.s001.xlsx]

## Sheet: LM19_103class
Sort	19class	103class	Exposure
1	19	190	100
2	2	191	95
3	2	192	91
4	7	71	90
5	7	72	87
6	7	73	87
7	7	74	82
8	7	75	80
9	13	131	77
10	13	132	77
11	13	133	71
12	13	134	70
13	13	135	66
14	4	45	67
15	4	44	61
16	4	43	60
17	4	42	56
18	4	41	57
19	1	182	53
20	1	181	53
21	18	180	54
22	5	51	50
23	5	52	49
24	10	101	52
25	10	102	54
26	10	103	58
27	16	206	58
28	16	205	62
29	16	204	62
30	16	203	67
31	16	202	68
32	16	201	74
33	16	200	73
34	11	114	78
35	11	112	77
36	11	111	82
37	6	62	81
38	6	61	85
39	6	63	75
40	6	64	71
41	11	113	72
42	16	222	67
43	16	223	68
44	16	224	62
45	16	225	62
46	16	226	53
47	16	227	57
48	16	228	50
49	16	207	50
50	16	208	47
51	10	104	48
52	5	54	44
53	5	53	45
54	5	55	39
55	14	141	38
56	16	209	40
57	16	210	39
58	16	229	43
59	16	230	42
60	16	236	49
61	16	234	50
62	16	235	57
63	16	220	54
64	16	221	60
65	15	155	61
66	6	65	65
67	15	154	55
68	15	153	50
69	16	219	49
70	16	218	42
71	16	233	41
72	16	232	37
73	16	231	38
74	16	212	34
75	16	211	36
76	14	143	33
77	14	142	34
78	14	144	29
79	14	145	26
80	16	213	30
81	16	214	29
82	16	215	33
83	16	216	32
84	16	217	37
85	15	151	38
86	15	152	45
87	9	95	35
88	9	94	30
89	12	124	28
90	12	122	25
91	12	123	24
92	8	84	21
93	8	85	22
94	8	83	16
95	8	82	15
96	12	121	19
97	9	92	20
98	9	93	25
99	9	91	15
100	3	172	9
101	8	81	10
102	3	171	5
103	17	170	0
