# Supplementary material for: Revisiting the Landscape Mosaic model
Source: PLoS One. 2024 May 29;19(5):e0304215. doi: 10.1371/journal.pone.0304215 (PMC11135788; doi:10.1371/journal.pone.0304215)
Supplement: S2 File — (ZIP) [file pone.0304215.s002.zip]

Archive with 5 entries (4 files):
- ATL2001_lm_13/
- ATL2001_lm_13/ATL2001_lm_13_103class.tif
- ATL2001_lm_13/ATL2001_lm_13_heatmap.csv
- ATL2001_lm_13/ATL2001_lm_13_heatmap.png
- ATL2001_lm_13/ATL2001_lm_13_heatmap.sav
