# Supplementary material for: Revisiting the Landscape Mosaic model
Source: PLoS One. 2024 May 29;19(5):e0304215. doi: 10.1371/journal.pone.0304215 (PMC11135788; doi:10.1371/journal.pone.0304215)
Supplement: S3 File — (ZIP) [file pone.0304215.s003.zip › ATL2021_lm_13/ATL2021_lm_13_heatmap.csv]

Landscape Mosaic using Window size (13x13)
											15.104
											13.195
										6.618	1.844	3.192
									2.791	1.540	1.523	0.985	2.130
								1.969	0.793	0.734	0.977	1.112	0.712	1.637
							1.840	0.578	0.426	0.463	0.551	0.764	0.892	0.568	1.319
						1.934	0.526	0.330	0.288	0.287	0.350	0.441	0.626	0.746	0.473	1.090
					2.132	0.493	0.279	0.224	0.194	0.192	0.205	0.278	0.359	0.529	0.636	0.396	0.917
				2.480	0.464	0.237	0.183	0.145	0.131	0.123	0.135	0.156	0.223	0.298	0.445	0.540	0.338	0.773
			3.009	0.441	0.189	0.144	0.108	0.096	0.081	0.082	0.081	0.098	0.112	0.174	0.233	0.367	0.449	0.289	0.632
		3.763	0.369	0.155	0.107	0.084	0.064	0.062	0.052	0.054	0.048	0.059	0.064	0.092	0.129	0.218	0.295	0.488	0.246	0.616
	1.500																				0.096
